# Supplementary material for: Innate immune cell activation by adjuvant AS01 in human lymph node explants is age independent
Source: J Clin Invest. 2024 Sep 24;134(22):e174144. doi: 10.1172/JCI174144 (PMC11563676; doi:10.1172/JCI174144)
Supplement: Supporting data values [file jci-134-174144-s260.xlsx]

## Sheet: Fig 1C
Figure 1C	% Viability of different cell subsets over time
Lymphocytes
Time (hours)	NK cells				T cells				B cells
Donor number	LN138	LN143.2	LN144.1	LN167	LN138	LN143.2	LN144.1	LN167	LN138	LN143.2	LN144.1	LN167
0	93.9	88.9	87.6	97.5	83.8	84.5	80.7	95.9	92.3	90.3	88.5	96.6
8	87.3				78.6				83.7
24	84.1	73.7	72.7	92.9	59.1	73.9	69.4	76.2	71.3	66.5	54.5	82.9
48		65.4	20.7	77.5		57.9	18.3	60.6		65.9	37.9	62.2
72	42.7		11.7	65.3	8.35		9.44	41.6	27.6		11.1	40.7
96	38				13.4				22.9
Myeloid (HLA-DR+) cells
Time (hours)	Macs/Monos				cDC2s				cDC1s				pDCs
Donor number	LN138	LN143.2	LN144.1	LN167	LN138	LN143.2	LN144.1	LN167	LN138	LN143.2	LN144.1	LN167	LN138	LN143.2	LN144.1	LN167
0	93.8	76.1	88.2	86.2	90.1	73	35.5	70.5	98.5	79.1	100	90.3	98.6	96.5	91.1	98.9
8	92				78.4				84.8				89.9
24	81.6	57.2	65.5	65.8	46.6	20.7	9.4	34.7	14.5	13.9	0	58.1	32.2	12.1	33.3	41.5
48		46.5	52.7	50		21.8	7.28	8.85		13.5	6.67	2.76		8.94	4.5	9.59
72	67.6		32.2	45.7	53.5		4.85	9.09	38.5		2.63	3.46	20.7		1.31	4.67
96	53.9				19.4				34.4				12

## Sheet: Fig 1D
Figure 1D	% Cell subset out of total CD45+ cells (i) or HLD-DR+ cells only (ii).
i. Lymphocytes
Cell type	Young ≤50 YOA												Old >65 YOA
Donor number	LN29 48 T0h	LN31 49 T0h	LN37 40 T0h	LN42 41 T0h	LN52 42 T0h	LN54 44 T0h	LN55 30 T0h	LN90 50 T0h	LN134 50 T0h	LN136 46 T0h	LN137 46 T0h	LN138 47 T0h	LN17 82 T0h	LN24 75 T2h Mock	LN26 69 T0h	LN32 82 T0h	LN39 78 T0h	LN44 71 T0h	LN50 72 T0h	LN58 71 T0h	LN59 77 T0h	LN68 90 T0h	LN69 68 T0h	LN70 96 T0h	LN74 74 T0h	LN78 73 T0h	LN84 69 T0h	LN85 80 T0h	LN86 71 T0h	LN97 69 T0h	LN104 66 T0h	LN117 68 T0h	LN123 75 T0h	LN135 82 T0h
B cell	25.4	35.9	19.1	35.3	22.7	21.4	24.5	33.7	37.9	30.4	26.6	24.2	22.8	43.6	31.6	31.9	40.8	9.03	26.9	39.8	18.3	20.8	40.4	24.2	21.1	20.9	28.4	44.5	39.6	39.4	50.4	27.5	28.5	38
T cell	70.1	56	74.7	54.5	69.6	68.8	64.4	55.9	56.9	62.8	68.4	70.2	67.5	52	61.1	63.9	46.5	85.9	69.5	53.7	76.2	71.4	53.2	69.2	75.4	71.8	66.8	48.4	54	53.3	41.9	67.3	68.9	57.4
NK cell	0.8	1.13	0.88	1.38	1.16	1.2	1.42	0.52	0.91	0.42	0.56	0.67	1.36	0.7	0.71	0.69	0.35	1.26	0.32	0.83	0.55	0.24	0.67	0.4	0.47	0.86	0.71	0.88	0.87	0.5	0.45	0.67	0.75	0.88
NK-T cell	0.22	0.62	0.53	1.44	0.26	0.61	0.29	0.16	0.095	0.09	0.11	0.42	0.34	0.1	0.21	0.068	6.84	0.67	0.11	0.088	0.075	0.054	0.079	0.039	0.022	0.096	0.21	0.089	0.13	0.095	0.41	0.11	0.047	0.14
HLA- DR+ cell	0.58	1.45	2.02	1.89	2.59	1.69	4.93	0.94	2.16	0.96	0.87	1.37	0.9646	0.9	1.36	1.14	0.71	1.02	0.65	2.66	2.13	0.7	0.63	1.19	1.21	3.63	1.04	1.57	1.79	1.31	3.39	1.72	0.79	1.03
ii. Myeloid (HLA-DR+) cells
Cell type	Young ≤50 YOA												Old >65 YOA
Donor number	LN29 48 T0h	LN31 49 T0h	LN37 40 T0h	LN42 41 T0h	LN52 42 T0h	LN54 44 T0h	LN55 30 T0h	LN90 50 T0h	LN134 50 T0h	LN136 46 T0h	LN137 46 T0h	LN138 47 T0h	LN17 82 T0h	LN24 75 T2h Mock	LN26 69 T0h	LN32 82 T0h	LN39 78 T0h	LN44 71 T0h	LN50 72 T0h	LN58 71 T0h	LN59 77 T0h	LN68 90 T0h	LN69 68 T0h	LN70 96 T0h	LN74 74 T0h	LN78 73 T0h	LN84 69 T0h	LN85 80 T0h	LN86 71 T0h	LN97 69 T0h	LN104 66 T0h	LN117 68 T0h	LN123 75 T0h	LN135 82 T0h
SM	7.19	20.5	2.56	6.83	14.9	12.5	25.2	12.1	1.75	10.9	11.7	1.78	4.64	7.51	5.93	1.1	5.81	25.3	5.91	11.1	12.7	1.23	11.7	13.3	4.32	13	6.02	8.56	12	9.41	36.1	2.77	6.29	7.77
MM	3.93	4.95	6.24	2.41	0.43	4.02	1.23	7.59	1.85	12.3	4.17	2.9	2.76	5.01	4.09	2.18	3.8	7.02	0.86	0.75	1.23	1.84	4.3	0.5	2.43	0.57	1.91	3.17	2.61	2.53	2.01	3.67	0.51	3.08
CD14 Mono	1.58	2.03	1.06	2.95	3.16	4.69	3.37	1.29	0.73	3.63	4.17	0.6	0.63	1.37	1.36	0.27	6.36	3.65	3.99	6.61	5.21	2.28	1.64	8.13	1.75	10.9	4.23	3.41	3.12	3.14	10.2	2.74	2.31	0.88
CD16 Mono		0.5	0.13	0.68	1.18	3.59	2.2	0.11	0.33	0.072	0.35	0.038	0.13	0.022		0.11	1.06	4.1	0.75	2.31	1.09	0.43	1.95	2.42	0.39	0.66	0.82	1.36	0.84	0	2.05	1.16	0.19	0.37
MDDC	0.34	3.41	0.21	0.13	0.28	0.32	0.22	0.48	0.033	1.11	0.47	0.085	0.63	0.15	0.65	0.074	0.45	0.046	0.52	0.13	0.23	0.026	0.044	0.1	0.057	0.13	0.62	0.11	0.21	0.078	0.34	0.15	0.13	0.19
cDC1	1.32	1.26	0.96	2.6	2.04	2.52	2.48	1.95	1.61	5.19	1.89	0.77	1.51	1.33	4.28	3.31	1.21	2.02	1.58	4.03	2.19	2.07	3.41	2.67	2.16	3	3.14	2.99	3.61	0.8	2.02	1.88	5.39	0.31
pDC	53.4	8.41	39.6	30.7	2.72	22.3	13.6	29.1	67.5	7.24	13.6	69.4	58.8	44.4	55.8	31.7	23.6	29.8	49.3	24.6	41.3	47.1	18.3	7.34	32.4	12	24.3	44.9	36.9	29.1	6.37	35.7	23.4	44
Lang-	5.31	20.2	10.2	8.89	17.7	8.17	9.1	9.71	6.65	12.6	15	4.78	5.9	9.69	5.43	5.31	15.2	2.1	11.6	10.6	7.29	5.65	17.1	11.3	10	13.4	16.8	7.97	5.08	3.86	7.6	11	8.67	13.7
Lang+	3	10.2	1.56	9.04	2.25	6.47	2.65	2.91	3.09	5	6.72	3.54	3.01	6.99	2.48	6.26	4.32	0.76	3.66	2.04	2.7	7.08	6.64	1.29	6.47	1.89	4.92	2.95	1.55	1.49	4.86	9.63	12.7	6.02
1c- 1a-L-	2.69	6.27	4.35	6.01	14.6	14.4	19.7	15.6	9.23	8.71	19.2	3.97	1.88	4.77	6.27	11.5	7.3	6.41	9.31	17.4	6.63	10.5	13.2	20.5	13.9	17.4	11.4	11.9	13.5	12.4	12.4	20	14.3	4.7
Lang+	0.02	0.63	1.2	0.77	0.077	0.38	0.2	0.29	0.033	0.53	0.29	0.038	0.13	0.82	0.76	3	0.43	0.29	0.26	0.00818	0.19	1.36	0.089	0.43	0.34	0.11	0.33	0.18	0.076	0.6	0.067	0.42	0.77	0.91
Lang-	0.099	0.76	9.67	1.76	6.3	0.58	2.24	0.91	0.12	2.91	0.59	0.094	0	1.83	0.27	5.32	8.87	0.88	0.62	0	0.92	2.48	2.21	13.3	0.37	3.28	7.17	2.73	0.77	1.16	0.39	0.95	0.32	0.91
LC	0.18	0.17	1.57	0.27	0.48	0.2	0.12	0	0	0.37	0.059	0	0.13	0.051	0	2.16	0.68	0.061	0.21	0	0.33	0.43	0.089	1.41	0.18	0.22	0.4	0.5	0.092	0.094	0.021	0	0	0.23

## Sheet: Fig 2C
Figure 2C	% Liposome uptake over time by cell subsets
Time (hours)	SM			MM			CD14+ Mono			CD16+ Mono			MDDC			Lang- cDC2			Lang+ cDC2			1c-1a-L- cDC2			cDC1			pDC			Lang+ dcDC2			Lang- dcDC2			B cell			T cell			NK cell			NK-T cell
Donor number	LN125	LN133	LN136	LN125	LN133	LN136	LN125	LN133	LN136	LN125	LN133	LN136	LN125	LN133	LN136	LN125	LN133	LN136	LN125	LN133	LN136	LN125	LN133	LN136	LN125	LN133	LN136	LN125	LN133	LN136	LN125	LN133	LN136	LN125	LN133	LN136	LN125	LN133	LN136	LN125	LN133	LN136	LN125	LN133	LN136	LN125	LN133	LN136
0	0.24	0.097	0.082	0.62	0	0.037	0	0.16	0.062	0.84	0	0	2.78	0	0	0.11	0.13	0.11	0.091	0.31	0.045	0.12	0	0.34	0.17	0	0.043	0.035	0	0.062			0.43	0		0	0.071	0.12	0.11	0.031	0.047	0.12	0.017	0.1	0.1	0	0.35	0.7
0.5	24.9		5.91	22.6		3.31	10.2		2.7	12.8		2.63	75.6		2.86	9.05		2.12	8.45		2.64	5.45		4.42	7.93		3.29	4.64		2.53			26.9	6.67		4.14	6.03		2.27	2.05		0.44	2.95		1.6	13.2		11.6
2	38.4	34.7	16.2	39.6	30.3	13.7	13.1	17.9	5.76	29.2	20.5	1.72	85	43.1	6.86	12.2	6.61	6.33	12.4	8.83	8	6.03	8.16	14.4	11.3	8.23	4.67	5.29	2.77	2.55			37.3	21.8	4.65	25.4	4.99	4.22	2.2	1.71	1.86	0.78	5.51	4.66	2	19.9	22.6	19.3
24		89.7	91.4		92.9	97.5		86.4	58.1					100			41.4	61.9		52.8	74.8		42.2	78.4		83.3	77.6		0	17.4		85.7	95.5		20	80.1		22.2	32		10.2	33.1		32	59		60	93.3

## Sheet: Fig 2D
Figure 2D	Liposome uptake (% positive cells) after 24h bathing exposure, by cell subset.
Donor	SM	MM	CD14+ Mono	CD16+ Mono	MDDC	Lang+ dcDC2	Lang- dcDC2	Lang- cDC2	Lang+ cDC2	1c-1a-L- cDC2	cDC1	pDC	B cell	T cell	NK cell	NK-T cell
LN18 78	31.2	18	14.8	17.6	22.1	13.1	0.86	5.98	13.4	16.5	19.4	1.04	2.09	0.91	1.32	13
LN24 75	19.1	10.2	9.75	19.4	8.8	21.2	21.3	3.12	5.32	4	0	0.86	1.62	0.26	2.04	4.84
LN27 58	30.3	20	19.4		21	41.7*	0*	18.9	18.2	18	4.13	4.62	1.86	0.44	2.25	1.79
LN34 59	0*	2.35	1.56	0*	14.3	13.5	13.9	4.26	4.47	3.92	0.44	1.99	1.25	0.27	2.5	7.2
LN51 55	19.1	14.6	5.67	0*	5	0*	13.6	2.92	0	2.77	1.85	1	1.79	0.28	0.6	6.12
*	Values were excluded due to very small cell population

## Sheet: Fig 2E
Figure 2E	Cell subsets as a % of total LN cells and % of total liposome+ cells (expressed as % of CD45+ cells, or HLA-DR+ cells)
i. Total LN cells
Lymphocytes
Cell type	LN14 64 T0h	LN17 82 T0h	LN24 75 T2h Mock	LN26 69 T0h	LN27 58 T2h Mock	LN29 48 T0h	LN31 49 T0h	LN32 82 T0h	LN34 59 T2h Mock	LN37 40 T0h	LN38 53 T0h	LN39 78 T0h	LN42 41 T0h	LN44 71 T0h	LN48 51 T0h	LN50 72 T0h	LN51 55 T0h	LN52 42 T0h	LN54 44 T0h	LN55 30 T0h	LN58 71 T0h	LN59 77 T0h	LN60 53 T0h	LN64 51 T0h	LN66 52 T0h	LN68 90 T0h	LN69 68 T0h	LN70 96 T0h	LN74 74 T0h	LN78 73 T0h	LN81 55 T0h	LN84 69 T0h	LN85 80 T0h	LN86 71 T0h	LN87 56 T0h	LN90 50 T0h	LN97 69 T0h	LN104 66 T0h	LN115 53 T0h	LN117 68 T0h	LN120 60 T0h	LN123 75 T0h	LN124 56 T0h	LN125 60 T0h	LN133 61 T0h	LN134 50 T0h	LN135 82 T0h	LN136 46 T0h	LN137 46 T0h
B cell	24.5	22.8	43.6	31.6	55.7	25.4	35.9	31.9	26.4	19.1	24.5	40.8	35.3	9.03	18.1	26.9	30	22.7	21.4	24.5	39.8	18.3	26.9	32.3	16.5	20.8	40.4	24.2	21.1	20.9	21.1	28.4	44.5	39.6	34	33.7	39.4	50.4	39.7	27.5	13	28.5	31.8	27.1	32.3	37.9	38	30.4	26.6
T cell	71.7	67.5	52	61.1	36.4	70.1	56	63.9	67.5	74.7	69.8	46.5	54.5	85.9	77.2	69.5	63.6	69.6	68.8	64.4	53.7	76.2	65.1	52.4	76.4	71.4	53.2	69.2	75.4	71.8	74.5	66.8	48.4	54	57.5	55.9	53.3	41.9	53.6	67.3	82.9	68.9	63.1	68.9	62.8	56.9	57.4	62.8	68.4
NK cell	0.69	1.36	0.7	0.71	3.21	0.8	1.13	0.69	0.6	0.88	1.34	0.35	1.38	1.26	0.3	0.32	1.08	1.16	1.2	1.42	0.83	0.55	1.06	0.77	0.69	0.24	0.67	0.4	0.47	0.86	0.53	0.71	0.88	0.87	1.39	0.52	0.5	0.45	1.55	0.67	0.19	0.75	0.69	0.63	0.56	0.91	0.88	0.42	0.56
NK-T cell	0.29	0.34	0.1	0.21	0.22	0.22	0.62	0.068	0.14	0.53	0.17	6.84	1.44	0.67	0.15	0.11	0.059	0.26	0.61	0.29	0.088	0.075	1.04	0.73	0.11	0.054	0.079	0.039	0.022	0.096	0.077	0.21	0.089	0.13	0.26	0.16	0.095	0.41	0.084	0.11	0.023	0.047	0.044	0.095	0.082	0.095	0.14	0.09	0.11
HLA- DR+ cell	0.98	0.9646	0.9	1.36	1.04	0.58	1.45	1.14	1.08	2.02	0.73	0.71	1.89	1.02	1.15	0.65	1.34	2.59	1.69	4.93	2.66	2.13	2.45	2.75	1.4	0.7	0.63	1.19	1.21	3.63	1.48	1.04	1.57	1.79	2.6	0.94	1.31	3.39	2.92	1.72	1.07	0.79	1.67	0.55	0.95	2.16	1.03	0.96	0.87
Myeloid (HLA-DR+) cells
Cell type	LN14 64 T0h	LN17 82 T0h	LN24 75 T2h Mock	LN26 69 T0h	LN27 58 T2h Mock	LN29 48 T0h	LN31 49 T0h	LN32 82 T0h	LN34 59 T2h Mock	LN37 40 T0h	LN38 53 T0h	LN39 78 T0h	LN42 41 T0h	LN44 71 T0h	LN48 51 T0h	LN50 72 T0h	LN51 55 T0h	LN52 42 T0h	LN54 44 T0h	LN55 30 T0h	LN58 71 T0h	LN59 77 T0h	LN60 53 T0h	LN64 51 T0h	LN66 52 T0h	LN68 90 T0h	LN69 68 T0h	LN70 96 T0h	LN74 74 T0h	LN78 73 T0h	LN81 55 T0h	LN84 69 T0h	LN85 80 T0h	LN86 71 T0h	LN87 56 T0h	LN90 50 T0h	LN97 69 T0h	LN104 66 T0h	LN115 53 T0h	LN117 68 T0h	LN120 60 T0h	LN123 75 T0h	LN124 56 T0h	LN125 60 T0h	LN133 61 T0h	LN134 50 T0h	LN135 82 T0h	LN136 46 T0h	LN137 46 T0h
SM	3	4.64	7.51	5.93	9.86	7.19	20.5	1.1	1.03	2.56	2.14	5.81	6.83	25.3	4.08	5.91	3.05	14.9	12.5	25.2	11.1	12.7	7.18	44	2.9	1.23	11.7	13.3	4.32	13	8.74	6.02	8.56	12	41.9	12.1	9.41	36.1	7.62	2.77	0.75	6.29	5.84	7.05	19.4	1.75	7.77	10.9	11.7
MM	5.69	2.76	5.01	4.09	1.98	3.93	4.95	2.18	1.73	6.24	6.87	3.8	2.41	7.02	1.84	0.86	1.18	0.43	4.02	1.23	0.75	1.23	0.32	1.44	0.42	1.84	4.3	0.5	2.43	0.57	1.08	1.91	3.17	2.61	0.56	7.59	2.53	2.01	7.53	3.67	0.45	0.51	1.32	3.81	4.73	1.85	3.08	12.3	4.17
CD14 Mono	3.75	0.63	1.37	1.36	5.97	1.58	2.03	0.27	0.5	1.06	0.9	6.36	2.95	3.65	4.93	3.99	4.74	3.16	4.69	3.37	6.61	5.21	4.65	9.03	0.61	2.28	1.64	8.13	1.75	10.9	15.1	4.23	3.41	3.12	2.55	1.29	3.14	10.2	1.96	2.74	1.42	2.31	4.19	3.91	5.69	0.73	0.88	3.63	4.17
CD16 Mono	1.48	0.13	0.022				0.5	0.11	0.071	0.13	0.05	1.06	0.68	4.1	0.28	0.75	0.34	1.18	3.59	2.2	2.31	1.09	0.18	2.19	0.094	0.43	1.95	2.42	0.39	0.66	1.97	0.82	1.36	0.84	0.46	0.11	0	2.05	5.28	1.16	0.97	0.19	0	1.07	0.34	0.33	0.37	0.072	0.35
MDDC	3.24	0.63	0.15	0.65	0.41	0.34	3.41	0.074	0.2	0.21	0.22	0.45	0.13	0.046	0.57	0.52	0.16	0.28	0.32	0.22	0.13	0.23	0.046	0.65	0.081	0.026	0.044	0.1	0.057	0.13	0.52	0.62	0.11	0.21	0.28	0.48	0.078	0.34	1.19	0.15	0	0.13	0	1.12	0.48	0.033	0.19	1.11	0.47
cDC1	0.043	1.51	1.33	4.28	1.73	1.32	1.26	3.31	2.57	0.96	4.49	1.21	2.6	2.02	4.04	1.58	3.79	2.04	2.52	2.48	4.03	2.19	6.21	0.7	0.74	2.07	3.41	2.67	2.16	3	4.47	3.14	2.99	3.61	2.22	1.95	0.8	2.02	3.08	1.88	0.22	5.39	4.07	6.72	7.48	1.61	0.31	5.19	1.89
pDC	31.9	58.8	44.4	55.8	58.5	53.4	8.41	31.7	49.6	39.6	28	23.6	30.7	29.8	35.7	49.3	57.5	2.72	22.3	13.6	24.6	41.3	3.68	6.33	61.4	47.1	18.3	7.34	32.4	12	6.01	24.3	44.9	36.9	27.4	29.1	29.1	6.37	34.4	35.7	43.3	23.4	24.8	17.8	20.9	67.5	44	7.24	13.6
Lang-	17.1	5.9	9.69	5.43	3.04	5.31	20.2	5.31	12.5	10.2	13.8	15.2	8.89	2.1	7.52	11.6	6.34	17.7	8.17	9.1	10.6	7.29	21.2	4.99	10.3	5.65	17.1	11.3	10	13.4	19.2	16.8	7.97	5.08	3.31	9.71	3.86	7.6	11.7	11	11.9	8.67	10.6	13.2	7.34	6.65	13.7	12.6	15
Lang+	10.1	3.01	6.99	2.48	1.64	3	10.2	6.26	9.69	1.56	6.55	4.32	9.04	0.76	3.88	3.66	1.38	2.25	6.47	2.65	2.04	2.7	0.97	4.24	3.04	7.08	6.64	1.29	6.47	1.89	3.39	4.92	2.95	1.55	2.2	2.91	1.49	4.86	7.99	9.63	7.12	12.7	6.5	7.89	6.79	3.09	6.02	5	6.72
1c- 1a-L-	5.54	1.88	4.77	6.27	2.92	2.69	6.27	11.5	5.96	4.35	6.94	7.3	6.01	6.41	9.88	9.31	11.2	14.6	14.4	19.7	17.4	6.63	28.9	7.01	6.37	10.5	13.2	20.5	13.9	17.4	14.1	11.4	11.9	13.5	6.57	15.6	12.4	12.4	7.92	20	20.3	14.3	18.2	6.54	10.2	9.23	4.7	8.71	19.2
Lang+	0.23	0.13	0.82	0.76	0.072	0.02	0.63	3	1.07	1.2	0.56	0.43	0.77	0.29	0.68	0.26	0.23	0.077	0.38	0.2	0.00818	0.19	0	0.14	0.28	1.36	0.089	0.43	0.34	0.11	0.094	0.33	0.18	0.076	0.18	0.29	0.6	0.067	0.94	0.42	0	0.77	0.22	0.011	0.14	0.033	0.91	0.53	0.29
Lang-	0.43	0	1.83	0.27	0.23	0.099	0.76	5.32	3.25	9.67	3.42	8.87	1.76	0.88	6.25	0.62	1.81	6.3	0.58	2.24	0	0.92	2.53	0.91	1.36	2.48	2.21	13.3	0.37	3.28	5.1	7.17	2.73	0.77	0.6	0.91	1.16	0.39	0.4	0.95	0.52	0.32	5.18	0.064	0.14	0.12	0.91	2.91	0.59
LC	0.26	0.13	0.051	0	0	0.18	0.17	2.16	0.47	1.57	0.41	0.68	0.27	0.061	1.03	0.21	0.043	0.48	0.2	0.12	0	0.33	0.092	0.36	0.054	0.43	0.089	1.41	0.18	0.22	0.19	0.4	0.5	0.092	0.014	0	0.094	0.021	0	0	0	0	0.22	0.011	0.069	0	0.23	0.37	0.059
i. Total liposome+ cells
Lymphocytes
Cell type	LN18 78	LN24 75	LN27 58	LN34 59	LN51 55
B cell	22.3	57.9	56.3	29.9	79.4
T cell	19.9	16.9	16.3	20.4	8.97
NK cell	2.11	1.87	2.08	0.7	0.18
NK-T cell	2.54	0.8	0.92	0.3	0.16
HLA- DR+ cell	15.7	4.27	5.26	17.3	2.11
Myeloid (HLA-DR+) cells
Cell type	LN18 78	LN24 75	LN27 58	LN34 59	LN51 55
SM	8.39	33.7	32.8	2.07	25.2
MM	15.8	11.1	2.37	2.81	14.6
CD14 Mono	1.34	1.1	3.33	1.54	2.91
CD16 Mono	17.8	4.07		0.74	7.77
MDDC	0	0.93	1.05	6.55	2.91
cDC1	1.01	0.56	1.14	2.01	1.94
pDC	0	5.56	42.5	7.95	6.8
Lang-	7.38	5.37	3.68	20.5	5.83
Lang+	6.71	3.89	1.75	17.6	1.94
1c- 1a-L-	13.1	0	3.6	4.55	4.85
Lang+	1.01	9.26	0.53	6.68	0
Lang-	3.69	2.96	0.61	11.8	6.8
LC	0.67	0.74	0	2.54	0
[truncated: 1 more columns]

## Sheet: Fig 3A
Figure 3A	% maturation marker expression on HLA-DR+ cell subsets following adjuvant stimulation in situ
CD86 Expression on Macs/Monos (All CD14+ cells)
Adjuvant	Mock																													Treatment
Donor number	LN20 71	LN21 52	LN22 45	LN23 45	LN25 76	LN26 69	LN29 48	LN32 82	LN37 49	LN38 53	LN39 78	LN44 71	LN47 50	LN48 51	LN50 72	LN69 68	LN70 96	LN90 55yo	LN91 72yo	LN92 59yo	LN95.1 73yo	LN97 69yo	LN134 50yo	LN137 46yo	LN158.2 78	LN159 70	LN160 46	LN163.1 61	LN165	LN20 71	LN21 52	LN22 45	LN23 45	LN25 76	LN26 69	LN29 48	LN32 82	LN37 49	LN38 53	LN39 78	LN44 71	LN47 50	LN48 51	LN50 72	LN69 68	LN70 96	LN90 55yo	LN91 72yo	LN92 59yo
AS01	48.9	34	50	33.7		34.1	16.9		10.1		27.2				2.42	13	16.1	36.2	37.3	10.8	0	15.2								19.1	32.4	35.5	62.1		48.7	25		24.2		26.3				0	17.6	22.4	47.2	46	15.5
MPL		34	50	33.7										5.48											23.6	22.5	40	7.32	7.25		59.5	60.8	53.7										18.3
QS-21																									23.6	22.5	40	7.32	7.25
R848										17.7		14.2	15.9			13	16.1						5.48	8.7															6.25		4.81	10.9			17.1	23.7
P2C									10.1	17.7	27.2			5.48	2.42	13																						7.51	6.12	9.26			8.07	0.42	18
CD86 Expression on cDC1s
Adjuvant	Mock																													Treatment
Donor number	LN20 71	LN21 52	LN22 45	LN23 45	LN25 76	LN26 69	LN29 48	LN32 82	LN37 49	LN38 53	LN39 78	LN44 71	LN47 50	LN48 51	LN50 72	LN69 68	LN70 96	LN90 55yo	LN91 72yo	LN92 59yo	LN95.1 73yo	LN97 69yo	LN134 50yo	LN137 46yo	LN158.2 78	LN159 70	LN160 46	LN163.1 61	LN165	LN20 71	LN21 52	LN22 45	LN23 45	LN25 76	LN26 69	LN29 48	LN32 82	LN37 49	LN38 53	LN39 78	LN44 71	LN47 50	LN48 51	LN50 72	LN69 68	LN70 96	LN90 55yo	LN91 72yo	LN92 59yo
AS01	35		0	0		10.1			2.49		0							9.17	0	0		10								48.6		13.3	18.2		40.5			6.01		12.5							23.5	0	11.1
MPL														0											19.4	26.7	0	13.5	5.81														5.36
QS-21																									19.4	26.7	0	13.5	5.81
R848										4.12			36										8.11	8.67															10.5			10.8
P2C									2.49	4.12				0																								1.36	33.3				10.9
CD86 Expression on pDCs
Adjuvant	Mock																													Treatment
Donor number	LN20 71	LN21 52	LN22 45	LN23 45	LN25 76	LN26 69	LN29 48	LN32 82	LN37 49	LN38 53	LN39 78	LN44 71	LN47 50	LN48 51	LN50 72	LN69 68	LN70 96	LN90 55yo	LN91 72yo	LN92 59yo	LN95.1 73yo	LN97 69yo	LN134 50yo	LN137 46yo	LN158.2 78	LN159 70	LN160 46	LN163.1 61	LN165	LN20 71	LN21 52	LN22 45	LN23 45	LN25 76	LN26 69	LN29 48	LN32 82	LN37 49	LN38 53	LN39 78	LN44 71	LN47 50	LN48 51	LN50 72	LN69 68	LN70 96	LN90 55yo	LN91 72yo	LN92 59yo
AS01	2.02	2.55	0			1.03	1.92	7.04	1.97		4.66					7.44	8.24	8.47	0	0		0								2.7	2.52	0			0.47	0	1.52	7.1		3.48					3.08	8.89	4.62	0.6	2.24
MPL		2.55	0		0.82			7.04						0											2.13	15.3	0	0.19	3.12		4.71	1.37		1.98			2.68						5.05
QS-21																									2.13	15.3	0	0.19	3.12
R848				0.62			0.52			0.8		1.76	14.9			7.44	8.24						3.14	13.4									3.03			15.7			7.12		36.9	45.9			30.4	31.6
P2C									1.97	0.8	4.66			0		7.44																						6.08	0	1.01			7.52		11
CD86 Expression on cDC2s (All CD11c+ cells)
Adjuvant	Mock																													Treatment
Donor number	LN20 71	LN21 52	LN22 45	LN23 45	LN25 76	LN26 69	LN29 48	LN32 82	LN37 49	LN38 53	LN39 78	LN44 71	LN47 50	LN48 51	LN50 72	LN69 68	LN70 96	LN90 55yo	LN91 72yo	LN92 59yo	LN95.1 73yo	LN97 69yo	LN134 50yo	LN137 46yo	LN158.2 78	LN159 70	LN160 46	LN163.1 61	LN165	LN20 71	LN21 52	LN22 45	LN23 45	LN25 76	LN26 69	LN29 48	LN32 82	LN37 49	LN38 53	LN39 78	LN44 71	LN47 50	LN48 51	LN50 72	LN69 68	LN70 96	LN90 55yo	LN91 72yo	LN92 59yo
AS01	70.5	36.5	21.1	25.5		13.6	40.3	27.3	16.5		29.9				15.2	20.5	20.3	32.1	31.8	2.1	5	24.9								67.2	56.1	18.1	38.6		21.1	40.9	24	26.2		29.4				9.35	19.9	23.5	43.2	16.9	29.1
MPL		36.5	21.1	25.5	3.46			27.3						13.6											13.7	25	15.5	9.9	16.7		73.3	15.7	34.3	1			30.1						29.7
QS-21																									13.7	25	15.5	9.9	16.7
R848				25.5			20			19.7		18.6	12.5			20.5	20.3						3.61	9.98									23.3			25.8			22.5		10.9	5.93			14.4	28.9
P2C									16.5	19.7	29.9			13.6	15.2	20.5																						11.8	10.6	14.8			22.9		17.5
CD80 Expression on Macs/Monos (All CD14+ cells)
Adjuvant	Mock																													Treatment
Donor number	LN20 71	LN21 52	LN22 45	LN23 45	LN25 76	LN26 69	LN29 48	LN32 82	LN37 49	LN38 53	LN39 78	LN44 71	LN47 50	LN48 51	LN50 72	LN69 68	LN70 96	LN90 55yo	LN91 72yo	LN92 59yo	LN95.1 73yo	LN97 69yo	LN134 50yo	LN137 46yo	LN158.2 78	LN159 70	LN160 46	LN163.1 61	LN165	LN20 71	LN21 52	LN22 45	LN23 45	LN25 76	LN26 69	LN29 48	LN32 82	LN37 49	LN38 53	LN39 78	LN44 71	LN47 50	LN48 51	LN50 72	LN69 68	LN70 96	LN90 55yo	LN91 72yo	LN92 59yo
AS01	10	15.1		3.61			12.7											0.54	37.3	0		5.43								3.18	17.6		11.2			0											1.63	1.59	3.23
MPL		15.1		3.61										1.37											16.1	15.7	20	1.13	0.29		0		4.57										2.18
QS-21																									16.1	15.7	20	1.13	0.29
R848												1.07	7.43										0	0.24																	7.69	8.83
P2C														1.37																													5.48
CD80 Expression on cDC1s
Adjuvant	Mock																													Treatment
Donor number	LN20 71	LN21 52	LN22 45	LN23 45	LN25 76	LN26 69	LN29 48	LN32 82	LN37 49	LN38 53	LN39 78	LN44 71	LN47 50	LN48 51	LN50 72	LN69 68	LN70 96	LN90 55yo	LN91 72yo	LN92 59yo	LN95.1 73yo	LN97 69yo	LN134 50yo	LN137 46yo	LN158.2 78	LN159 70	LN160 46	LN163.1 61	LN165	LN20 71	LN21 52	LN22 45	LN23 45	LN25 76	LN26 69	LN29 48	LN32 82	LN37 49	LN38 53	LN39 78	LN44 71	LN47 50	LN48 51	LN50 72	LN69 68	LN70 96	LN90 55yo	LN91 72yo	LN92 59yo
AS01	50			0														0				5								51.5			0														14.7
MPL														10.6											14.5	58.3	0	0	2.33														3.57
QS-21																									14.5	58.3	0	0	2.33
R848													16										0	0.47																		13.5
P2C														10.6																													8.4
CD80 Expression on pDCs
Adjuvant	Mock																													Treatment
Donor number	LN20 71	LN21 52	LN22 45	LN23 45	LN25 76	LN26 69	LN29 48	LN32 82	LN37 49	LN38 53	LN39 78	LN44 71	LN47 50	LN48 51	LN50 72	LN69 68	LN70 96	LN90 55yo	LN91 72yo	LN92 59yo	LN95.1 73yo	LN97 69yo	LN134 50yo	LN137 46yo	LN158.2 78	LN159 70	LN160 46	LN163.1 61	LN165	LN20 71	LN21 52	LN22 45	LN23 45	LN25 76	LN26 69	LN29 48	LN32 82	LN37 49	LN38 53	LN39 78	LN44 71	LN47 50	LN48 51	LN50 72	LN69 68	LN70 96	LN90 55yo	LN91 72yo	LN92 59yo
AS01	2.94	0.89		0.62			1.71											0.088	0	1.95		0								2.53	1.16		0			2.21											1.01	0.3	3.21
MPL		0.89		0.62										1.06											0.94	6.89	0	0.049	0		0		0										0.41
QS-21																									0.94	6.89	0	0.049	0
R848				0.62			1.55					0	2.43										0	0.41									13.1			15.1					11.6	13.8
P2C														1.06																													7.52
CD80 Expression on cDC2s (All CD11c+ cells)
Adjuvant	Mock																													Treatment
Donor number	LN20 71	LN21 52	LN22 45	LN23 45	LN25 76	LN26 69	LN29 48	LN32 82	LN37 49	LN38 53	LN39 78	LN44 71	LN47 50	LN48 51	LN50 72	LN69 68	LN70 96	LN90 55yo	LN91 72yo	LN92 59yo	LN95.1 73yo	LN97 69yo	LN134 50yo	LN137 46yo	LN158.2 78	LN159 70	LN160 46	LN163.1 61	LN165	LN20 71	LN21 52	LN22 45	LN23 45	LN25 76	LN26 69	LN29 48	LN32 82	LN37 49	LN38 53	LN39 78	LN44 71	LN47 50	LN48 51	LN50 72	LN69 68	LN70 96	LN90 55yo	LN91 72yo	LN92 59yo
AS01	47.9	34.7	15.8	5.59			23.7											1.15	0.47	2.66	0	1.91								55	49.2	17.4	7.31			27.3											6.27	0.43	17
MPL		34.7	15.8	5.59										4.93											4.01	6.29	0	0.53	1.01		4.75	0.89	2.33										9.05
QS-21																									4.01	6.29	0	0.53	1.01
R848				5.59			17.3					0.93	1.98										0.096	0.38									26			21.9					2.72	1.38
P2C														4.93																													7.52
CD83 Expression on Macs/Monos (All CD14+ cells)
Adjuvant	Mock																													Treatment
Donor number	LN20 71	LN21 52	LN22 45	LN23 45	LN25 76	LN26 69	LN29 48	LN32 82	LN37 49	LN38 53	LN39 78	LN44 71	LN47 50	LN48 51	LN50 72	LN69 68	LN70 96	LN90 55yo	LN91 72yo	LN92 59yo	LN95.1 73yo	LN97 69yo	LN134 50yo	LN137 46yo	LN158.2 78	LN159 70	LN160 46	LN163.1 61	LN165	LN20 71	LN21 52	LN22 45	LN23 45	LN25 76	LN26 69	LN29 48	LN32 82	LN37 49	LN38 53	LN39 78	LN44 71	LN47 50	LN48 51	LN50 72	LN69 68	LN70 96	LN90 55yo	LN91 72yo	LN92 59yo
AS01	0.56	0	37.5	7.63		28.1	2.11	0.52	13.1		4.1				0	0.3	2.65	1.08	0		0	7.61								0.35	0	23.7	30.2		28.2	0	0	21.2		3.92				2.67	0.65	11.8	1.63	1.59
MPL		0	37.5	7.63				0.52						1.76											12.6	7.01	20	3.1	2.32		0	8.76	8.57				1.62						11.1
QS-21																									12.6	7.01	20	3.1	2.32
R848										4.22		2.14	7.9			0.3	2.65						0	8.03															6.25		5.77	9.35			3.1	18.2
P2C									13.1	4.22	4.1			1.76	0	0.3																						13.4	6.12	7.41			10.4	0.63	4.1
CD83 Expression on cDC1s
Adjuvant	Mock																													Treatment
Donor number	LN20 71	LN21 52	LN22 45	LN23 45	LN25 76	LN26 69	LN29 48	LN32 82	LN37 49	LN38 53	LN39 78	LN44 71	LN47 50	LN48 51	LN50 72	LN69 68	LN70 96	LN90 55yo	LN91 72yo	LN92 59yo	LN95.1 73yo	LN97 69yo	LN134 50yo	LN137 46yo	LN158.2 78	LN159 70	LN160 46	LN163.1 61	LN165	LN20 71	LN21 52	LN22 45	LN23 45	LN25 76	LN26 69	LN29 48	LN32 82	LN37 49	LN38 53	LN39 78	LN44 71	LN47 50	LN48 51	LN50 72	LN69 68	LN70 96	LN90 55yo	LN91 72yo	LN92 59yo
AS01	2.5		0	7.69		6.74			8.19		10							6.42				5								8.57		33.3	54.5		11.9			19.7		31.2							23.5
MPL														0											17.2	30	0	11	3.49														3.57
QS-21																									17.2	30	0	11	3.49
R848										32.4			25.3										4.05	19.7															94.7			35.1
P2C									8.19	32.4				0																								6.25	33.3				11.8
CD83 Expression on pDCs
Adjuvant	Mock																													Treatment
Donor number	LN20 71	LN21 52	LN22 45	LN23 45	LN25 76	LN26 69	LN29 48	LN32 82	LN37 49	LN38 53	LN39 78	LN44 71	LN47 50	LN48 51	LN50 72	LN69 68	LN70 96	LN90 55yo	LN91 72yo	LN92 59yo	LN95.1 73yo	LN97 69yo	LN134 50yo	LN137 46yo	LN158.2 78	LN159 70	LN160 46	LN163.1 61	LN165	LN20 71	LN21 52	LN22 45	LN23 45	LN25 76	LN26 69	LN29 48	LN32 82	LN37 49	LN38 53	LN39 78	LN44 71	LN47 50	LN48 51	LN50 72	LN69 68	LN70 96	LN90 55yo	LN91 72yo	LN92 59yo
AS01	0.12	0.077	0	20.5		20.7		3.76	29.1		6.22					18.4	17.2	19.5	2.18	1.95		9.09								0.057	0.48	16.2	20.3		21.8		2.73	78.1		24.2					13.4	20	16.3	3.01	3.21
MPL		0.077	0	20.5	8.2			3.76						3.19											2.82	2.93	0	1.31	2.41		0	0	2.59	0.99			0.89						1.5
QS-21																									2.82	2.93	0	1.31	2.41
R848				20.5			0			14		14.7	21.8			18.4	17.2						1.29	23.7									30.3			0			15.7		6.64	14.7			5.98	21.4
P2C									29.1	14	6.22			3.19		18.4																						51.7	5	13.1			12.8		6.78
CD83 Expression on cDC2s (All CD11c+ cells)
Adjuvant	Mock																													Treatment
Donor number	LN20 71	LN21 52	LN22 45	LN23 45	LN25 76	LN26 69	LN29 48	LN32 82	LN37 49	LN38 53	LN39 78	LN44 71	LN47 50	LN48 51	LN50 72	LN69 68	LN70 96	LN90 55yo	LN91 72yo	LN92 59yo	LN95.1 73yo	LN97 69yo	LN134 50yo	LN137 46yo	LN158.2 78	LN159 70	LN160 46	LN163.1 61	LN165	LN20 71	LN21 52	LN22 45	LN23 45	LN25 76	LN26 69	LN29 48	LN32 82	LN37 49	LN38 53	LN39 78	LN44 71	LN47 50	LN48 51	LN50 72	LN69 68	LN70 96	LN90 55yo	LN91 72yo	LN92 59yo
AS01	3.62	7.12	23.7	18.6		17.1	1.97	4.87	40.6		25.9				17.2	18.5	9	13.6	3.27	2.66	0	6.22								4.19	15.6	44.4	32.4		25.9	9.09	6.48	56.4		33.6				21.1	20.4	11	38.3	6.06	17
MPL		7.12	23.7	18.6	12.1			4.87						11.4											7.69	9.43	0.83	5.22	2.42		0.56	7.86	14	0			3.52						18.5
QS-21																									7.69	9.43	0.83	5.22	2.42
R848				18.6			0			26.6		16.9	10.7			18.5	9						1.08	7.08									26			0.65			38.3		14.3	8.61			9.49	10.4
P2C									40.6	26.6	25.9			11.4		18.5																						36.8	20.1	22.4			18.4		9.92
[truncated: 9 more columns]

## Sheet: Fig 3B
Figure 3B	% activation marker expression on lymphocyte subsets following adjuvant stimulation
CD69 Expression on NK cells
Adjuvant	Mock																														Treatment
Donor number	LN7.2 56	LN20 71	LN21 52	LN22 45	LN23 45	LN25 76	LN26 69	LN28 72	LN29 48	LN37 49	LN38 53	LN39 78	LN44 71	LN47 50	LN48 51	LN50 72	LN69 68	LN70 96	LN90 55yo	LN91 72yo	LN92 59yo	LN95.1 73yo	LN97 69yo	LN134 50yo	LN137 46yo	LN158.2 78	LN159 70	LN160 46	LN163.1 61	LN165	LN7.2 56	LN20 71	LN21 52	LN22 45	LN23 45	LN25 76	LN26 69	LN28 72	LN29 48	LN37 49	LN38 53	LN39 78	LN44 71	LN47 50	LN48 51	LN50 72	LN69 68	LN70 96	LN90 55yo
AS01	0	35.3	46	61.4	57.8		66.8		63.9	51.5		52.9				15.4	23.2	11.4	15.5	18.4	26.4	12	24.8								6.38	39.9	49.1	71	54.3		76.6		68.1	52		57.8				19.5	22.3	8.12	21.8
MPL	0		46	61.4	57.8	84.9									14.3											14.7	25.6	0	14.5	4.77	19.6		33.2	46.3	47.9	82									18.3
QS-21																										14.7	25.6	0	14.5	4.77
R848					57.8	84.9		77.6	71.9		22.2		32.8	37			23.2	11.4						16.3	11.5										70.2	89		91.1	70.9		36.6		50.4	68			40.1	12.6
P2C										51.5	22.2	52.9			14.3	15.4	23.2																							48.1	17.8	51.7			29.4	17.1	18.3
CD69 Expression on NK-T cells
Adjuvant	Mock																														Treatment
Donor number	LN7.2 56	LN20 71	LN21 52	LN22 45	LN23 45	LN25 76	LN26 69	LN28 72	LN29 48	LN37 49	LN38 53	LN39 78	LN44 71	LN47 50	LN48 51	LN50 72	LN69 68	LN70 96	LN90 55yo	LN91 72yo	LN92 59yo	LN95.1 73yo	LN97 69yo	LN134 50yo	LN137 46yo	LN158.2 78	LN159 70	LN160 46	LN163.1 61	LN165	LN7.2 56	LN20 71	LN21 52	LN22 45	LN23 45	LN25 76	LN26 69	LN28 72	LN29 48	LN37 49	LN38 53	LN39 78	LN44 71	LN47 50	LN48 51	LN50 72	LN69 68	LN70 96	LN90 55yo
AS01	25	52.6	49.9	39.7	57.9		39.9		55.7	18.6		27.5				20.4	67.1	80.3	35.6	53.9	50	5.88	20.4								13.7	44.5	44.3	45.2	53.6		50.3		70.2	28.5		58.6				45.1	67.5	50.5	46.8
MPL	25		49.9	39.7	57.9	62.7									83											3.88	29.1	33.3	32.9	11.6	13.6		28.3	25.4	54.3	57.9									71.4
QS-21																										3.88	29.1	33.3	32.9	11.6
R848					57.9	62.7		42.1	58.5		32.1		47.5	16.9			67.1	80.3						38.8	21.7										66.9	68.1		77.3	54.1		42.7		59.7	20.2			72.3	74.7
P2C										18.6	32.1	27.5			83	20.4	67.1																							27.9	26.6	20.9			76.8	23.9	60.7
CD69 Expression on T cells
Adjuvant	Mock																														Treatment
Donor number	LN7.2 56	LN20 71	LN21 52	LN22 45	LN23 45	LN25 76	LN26 69	LN28 72	LN29 48	LN37 49	LN38 53	LN39 78	LN44 71	LN47 50	LN48 51	LN50 72	LN69 68	LN70 96	LN90 55yo	LN91 72yo	LN92 59yo	LN95.1 73yo	LN97 69yo	LN134 50yo	LN137 46yo	LN158.2 78	LN159 70	LN160 46	LN163.1 61	LN165	LN7.2 56	LN20 71	LN21 52	LN22 45	LN23 45	LN25 76	LN26 69	LN28 72	LN29 48	LN37 49	LN38 53	LN39 78	LN44 71	LN47 50	LN48 51	LN50 72	LN69 68	LN70 96	LN90 55yo
AS01	8.26	40.1	30.4	32	50.3		25.8		37.4	45		31.5				19.1	35.5	33.2	25.9	22.4	14.9	29.1	19.5								5.57	49.9	31.4	40.2	55.8		36.3		43.3	63.6		44.2				22.5	33.1	20.3	34.2
MPL	8.26		30.4	32	50.3	60.6									15.7											23.9	19.7	7.99	15.8	24.6	4.41		31.4	32.7	45.3	55.9									14.5
QS-21																										23.9	19.7	7.99	15.8	24.6
R848					50.3	60.6		31.5	31.4		31.8		34.7	17			35.5	33.2						34.3	12.4										57.8	67.4		55.6	38.2		42.5		49.5	17.1			36.9	24.7
P2C										45	31.8	31.5			15.7	19.1	35.5																							63.5	26.5	33			13.6	19.7	24.6
CD69 Expression on B cells
Adjuvant	Mock																														Treatment
Donor number	LN7.2 56	LN20 71	LN21 52	LN22 45	LN23 45	LN25 76	LN26 69	LN28 72	LN29 48	LN37 49	LN38 53	LN39 78	LN44 71	LN47 50	LN48 51	LN50 72	LN69 68	LN70 96	LN90 55yo	LN91 72yo	LN92 59yo	LN95.1 73yo	LN97 69yo	LN134 50yo	LN137 46yo	LN158.2 78	LN159 70	LN160 46	LN163.1 61	LN165	LN7.2 56	LN20 71	LN21 52	LN22 45	LN23 45	LN25 76	LN26 69	LN28 72	LN29 48	LN37 49	LN38 53	LN39 78	LN44 71	LN47 50	LN48 51	LN50 72	LN69 68	LN70 96	LN90 55yo
AS01	1.62	39.8	32	39.6	31.4		26.3		36.1	42.6		19.9				22.2	26.8	18.9	20.1	18.7	6.53	11.1	1.94								5.52	49.1	39.2	44.5	33.1		33.3		27.4	66.6		22.5				18.7	21.5	13	22.9
MPL	1.62		32	39.6	31.4	62.7																				11.8	7.13	0.41	4.97	3.42	3.04		21	12.4	15.2	25.2
QS-21																										11.8	7.13	0.41	4.97	3.42
R848					31.4	62.7		29.3	27.7		19.5		32.8	7.37			26.8	18.9						44	5.07										62.1	72.6		81.9	50.5		53.5		50.3	21.8			52.2	25.7
P2C										42.6	19.5	19.9				22.2	26.8																							62.5	9.61	22				29	20
[truncated: 11 more columns]

## Sheet: Fig 4A
Figure 4A	Cytokine concentration (pg/mL) (ng/mL - IL-6 & IL-8) following in situ adjuvant stimulation
IL-1β Expression
Adjuvant	Mock																																							Treatment
Donor number	LN7.2 56	LN20 71	LN21 52	LN22 45	LN25 76	LN26 69	LN29 48	LN32 82	LN37 40	LN38 53	LN39 78	LN40 47	LN42 41	LN44 71	LN47 50	LN48 51	LN50 72	LN69 68	LN70 96	LN90 55	LN91 72	LN92 59	LN95 73	LN97 69	LN107 66	LN119 43	LN128 49	LN134 50	LN137 46	LN141 60	LN143.1 15h 70	LN144.2 14h ?	LN146.1 58	LN150	LN158.1	LN158.2	LN163.1 whole	163.1 24h	LN159	LN7.2 56	LN20 71	LN21 52	LN22 45	LN25 76	LN26 69	LN29 48	LN32 82	LN37 40	LN38 53
AS01	142.55	106.73	116.51	11.59		399.855	127.19	53.54	87.475		161.71		162.405				90.835	706.84	137.945	102.905	68.805	74.34	35.045	256.41	30.805	101.505	303.52			112.65	340.52	116.265	87.495							541.3	842.47	301.05	1832.39		2340.56	791.865	637.43	580.47
MPL	142.55		116.51	11.59	288.645			53.54								65.53																	87.495							923.88		392.485	622.86	309.615			178.395
QS-21																																	87.495	88.695	91.66	56.17	610.865	416.225	295.635
R848							136.095			138.12			94.28	23.075	102.085			706.84	137.945									212.9	1071.4		340.52	116.265	87.495													1071.95			558.755
P2C									82.765	138.12	140.495	44.42	94.28			65.53	44.275	706.84																														223.59	99.15
IL-18 Expression
Adjuvant	Mock																																							Treatment
Donor number	LN7.2 56	LN20 71	LN21 52	LN22 45	LN25 76	LN26 69	LN29 48	LN32 82	LN37 40	LN38 53	LN39 78	LN40 47	LN42 41	LN44 71	LN47 50	LN48 51	LN50 72	LN69 68	LN70 96	LN90 55	LN91 72	LN92 59	LN95 73	LN97 69	LN107 66	LN119 43	LN128 49	LN134 50	LN137 46	LN141 60	LN143.1 15h 70	LN144.2 14h ?	LN146.1 58	LN150	LN158.1	LN158.2	LN163.1 whole	163.1 24h	LN159	LN7.2 56	LN20 71	LN21 52	LN22 45	LN25 76	LN26 69	LN29 48	LN32 82	LN37 40	LN38 53
AS01	1413.77	1947.4	625.02	234.25		5026.18	1649.2	3408.18	1856.08		1590.45		2215.14				1442.19	8386.8	3028.76	3957.99	1699.15	2737.49	346.97	14937.6	1262.21	2894.97	4075.05			3680.36	15000	851.33	1056.38							976.21	2417.54	1001.55	3666.11		3744.53	5005.31	10967.4	8862.74
MPL	1413.77		625.02	234.25	25632.7			3408.18								817.9																	1056.38							5063		549.2	1124.34	3375.09			1978.47
QS-21																																	1056.38	2166.24	707.885	354.715	3993.68	2115	1051.86
R848							3718.18			557.01			370.185	374.01	307.29			8386.8	3028.76									4175.5	7465.77		15000	851.33	1056.38													2265.09			566.615
P2C									431.165	557.01	564.825	104.07	370.185			817.9	253.275	8386.8																														875.225	331.845
IL-10 Expression
Adjuvant	Mock																																							Treatment
Donor number	LN7.2 56	LN20 71	LN21 52	LN22 45	LN25 76	LN26 69	LN29 48	LN32 82	LN37 40	LN38 53	LN39 78	LN40 47	LN42 41	LN44 71	LN47 50	LN48 51	LN50 72	LN69 68	LN70 96	LN90 55	LN91 72	LN92 59	LN95 73	LN97 69	LN107 66	LN119 43	LN128 49	LN134 50	LN137 46	LN141 60	LN143.1 15h 70	LN144.2 14h ?	LN146.1 58	LN150	LN158.1	LN158.2	LN163.1 whole	163.1 24h	LN159	LN7.2 56	LN20 71	LN21 52	LN22 45	LN25 76	LN26 69	LN29 48	LN32 82	LN37 40	LN38 53
AS01	4.4	18.985	59.67	63.95		186.16	63.135	305.13	79.325		251.845		336.68				164.36	1127.43	148.315	335.775	175.25	347.205	1.03	341.045	136.24	656.41	431.18			329.015	2189.11	232.75	362.225							30.69	142.275	130.905	301.335		759.58	290.56	350.925	64.09
MPL	4.4		59.67	63.95	201.52			305.13								66.205																	362.225							23.82		14.99	17.075	75.005			48.13
QS-21																																	362.225	3.11	144.455	98.17	116.305	167.685	528.07
R848							176.46			196.13			135.42	118.27	132.96			1127.43	148.315									22.855	446.705		2189.11	232.75	362.225													502.725			296.345
P2C									43.975	196.13	202.795	107.21	135.42			66.205	65.99	1127.43																														47.695	77.96
IL-12p70 Expression
Adjuvant	Mock																																							Treatment
Donor number	LN7.2 56	LN20 71	LN21 52	LN22 45	LN25 76	LN26 69	LN29 48	LN32 82	LN37 40	LN38 53	LN39 78	LN40 47	LN42 41	LN44 71	LN47 50	LN48 51	LN50 72	LN69 68	LN70 96	LN90 55	LN91 72	LN92 59	LN95 73	LN97 69	LN107 66	LN119 43	LN128 49	LN134 50	LN137 46	LN141 60	LN143.1 15h 70	LN144.2 14h ?	LN146.1 58	LN150	LN158.1	LN158.2	LN163.1 whole	163.1 24h	LN159	LN7.2 56	LN20 71	LN21 52	LN22 45	LN25 76	LN26 69	LN29 48	LN32 82	LN37 40	LN38 53
AS01	1	5.74	3.38	1.855		8.065	2.21	10.34	11.305		28.31		26.155				15.74	61.215	29.89	27.325	19.755	28.795	8.33	42.65	10.98	16.01	17.27			23.27	53.76	24.25	20.95							1	5.375	5.22	5.505		4.325	5.425	23.79	12.95
MPL	1		3.38	1.855	51.845			10.34								20.035																	20.95							1		5.48	4.72	47.29			12.27
QS-21																																	20.95	1.945	14.875	10.535	13.33	12.645	18.205
R848							2.235			2.98			1.48	1.71	2.6			61.215	29.89									2.49	25.18		53.76	24.25	20.95													36.32			31.41
P2C									31.41	2.98	3.77	1.22	1.48			20.035	1.39	61.215																														2.58	3.015
IL-17A Expression
Adjuvant	Mock																																							Treatment
Donor number	LN7.2 56	LN20 71	LN21 52	LN22 45	LN25 76	LN26 69	LN29 48	LN32 82	LN37 40	LN38 53	LN39 78	LN40 47	LN42 41	LN44 71	LN47 50	LN48 51	LN50 72	LN69 68	LN70 96	LN90 55	LN91 72	LN92 59	LN95 73	LN97 69	LN107 66	LN119 43	LN128 49	LN134 50	LN137 46	LN141 60	LN143.1 15h 70	LN144.2 14h ?	LN146.1 58	LN150	LN158.1	LN158.2	LN163.1 whole	163.1 24h	LN159	LN7.2 56	LN20 71	LN21 52	LN22 45	LN25 76	LN26 69	LN29 48	LN32 82	LN37 40	LN38 53
AS01	0.17	0.98	3.12	0.33		4.935	0.605	0.9645	1.7625		2.3855		3.4465				4.1745	3.481	0.7445	0.9485	0.4445	0.631	0.123	1.3085	1.13	1.72	1.59			2.4935	3.759	4.304	3.3445							0.17	1.075	2.91	1.38		4.125	0.805	2.0825	1.9625
MPL	0.17		3.12	0.33	3.9785			0.9645								0.761																	3.3445							0.42		0.675	0.57	1.6225			0.968
QS-21																																	3.3445	1.22	5.9985	3.7265	4.5695	5.332	21.553
R848							0.49			1.05			0.555	0.44	1.83			3.481	0.7445									0.12	2.7055		3.759	4.304	3.3445													1.545			0.705
P2C									0.4	1.05	0.665	0.23	0.555			0.761	0.59	3.481																														0.805	0.85
IL-23 Expression
Adjuvant	Mock																																							Treatment
Donor number	LN7.2 56	LN20 71	LN21 52	LN22 45	LN25 76	LN26 69	LN29 48	LN32 82	LN37 40	LN38 53	LN39 78	LN40 47	LN42 41	LN44 71	LN47 50	LN48 51	LN50 72	LN69 68	LN70 96	LN90 55	LN91 72	LN92 59	LN95 73	LN97 69	LN107 66	LN119 43	LN128 49	LN134 50	LN137 46	LN141 60	LN143.1 15h 70	LN144.2 14h ?	LN146.1 58	LN150	LN158.1	LN158.2	LN163.1 whole	163.1 24h	LN159	LN7.2 56	LN20 71	LN21 52	LN22 45	LN25 76	LN26 69	LN29 48	LN32 82	LN37 40	LN38 53
AS01	1.34	10.515	69.28	1.81		39.645	5.16	28.65	22.485		48.115		55.125				28.76	140.36	42.31	40.4	25.33	36.455	10.195	75.015	21.52	35.67	44.68			60.395	209.33	44.305	39.83							7.99	78.995	85.755	17.13		448.45	30.42	84.13	54.32
MPL	1.34		69.28	1.81	182.815			28.65								27.43																	39.83							27.67		17.765	10.585	65.74			27.02
QS-21																																	39.83	13.525	35.435	22.54	50.725	56.605	67.855
R848							5.35			24.67			13.665	17	20.17			140.36	42.31									13.82	111.15		209.33	44.305	39.83													617.79			96.34
P2C									13.57	24.67	28.715	13.72	13.665			27.43	9.145	140.36																														23.96	21.665
TNF Expression
Adjuvant	Mock																																							Treatment
Donor number	LN7.2 56	LN20 71	LN21 52	LN22 45	LN25 76	LN26 69	LN29 48	LN32 82	LN37 40	LN38 53	LN39 78	LN40 47	LN42 41	LN44 71	LN47 50	LN48 51	LN50 72	LN69 68	LN70 96	LN90 55	LN91 72	LN92 59	LN95 73	LN97 69	LN107 66	LN119 43	LN128 49	LN134 50	LN137 46	LN141 60	LN143.1 15h 70	LN144.2 14h ?	LN146.1 58	LN150	LN158.1	LN158.2	LN163.1 whole	163.1 24h	LN159	LN7.2 56	LN20 71	LN21 52	LN22 45	LN25 76	LN26 69	LN29 48	LN32 82	LN37 40	LN38 53
AS01	4.66	8.73	13.36	4.385		43.08	4.38	9.655	15.27		23.62		23.545				28.51	116.415	18.18	24.805	13.5375	15.635	3.94	25.4	11.67	19.21	24.98			20.05	61.92	42.235	36.09							27.45	38.965	32.36	101.045		187.52	88.25	34.07	25.74
MPL	4.66		13.36	4.385	45.235			9.655								28.52																	36.09							1.475		6.455	6.335	19.98			8.415
QS-21																																	36.09	10.995	26.22	22.815	24.77	21.795	126.925
R848							10.18			21.35			13.165	8.875	21.69			116.415	18.18									3.905	29.88		61.92	42.235	36.09													233.02			187.025
P2C									12.845	21.35	27.665	26.76	13.165			28.52	9.355	116.415																														24.715	34.925
IFN-α Expression
Adjuvant	Mock																																							Treatment
Donor number	LN7.2 56	LN20 71	LN21 52	LN22 45	LN25 76	LN26 69	LN29 48	LN32 82	LN37 40	LN38 53	LN39 78	LN40 47	LN42 41	LN44 71	LN47 50	LN48 51	LN50 72	LN69 68	LN70 96	LN90 55	LN91 72	LN92 59	LN95 73	LN97 69	LN107 66	LN119 43	LN128 49	LN134 50	LN137 46	LN141 60	LN143.1 15h 70	LN144.2 14h ?	LN146.1 58	LN150	LN158.1	LN158.2	LN163.1 whole	163.1 24h	LN159	LN7.2 56	LN20 71	LN21 52	LN22 45	LN25 76	LN26 69	LN29 48	LN32 82	LN37 40	LN38 53
AS01	2.06	10.47	6.715	6.785		14.95	5.575	9.04	13.115		20.55		20.525				17.57	31.355	15.63	9.05	7.145	9.055	4.77	20.79	7.995	15.545	15.555			16.025	26.82	18.695	17.29							2.06	11.975	14.21	14.92		14.065	17.53	18.005	12.34
MPL	2.06		6.715	6.785	25.655			9.04								9.69																	17.29							2.06		10.99	4.09	11.94			6.695
QS-21																																	17.29	1.74	8.305	6.58	9.11	7.26	11.69
R848							7.58			8.595			6.315	6.89	11.345			31.355	15.63									3.815	28.04		26.82	18.695	17.29													2966.02			182.105
P2C									8	8.595	11.92	6.835	6.315			9.69	4.65	31.355																														9.245	9.95
IFN-γ Expression
Adjuvant	Mock																																							Treatment
Donor number	LN7.2 56	LN20 71	LN21 52	LN22 45	LN25 76	LN26 69	LN29 48	LN32 82	LN37 40	LN38 53	LN39 78	LN40 47	LN42 41	LN44 71	LN47 50	LN48 51	LN50 72	LN69 68	LN70 96	LN90 55	LN91 72	LN92 59	LN95 73	LN97 69	LN107 66	LN119 43	LN128 49	LN134 50	LN137 46	LN141 60	LN143.1 15h 70	LN144.2 14h ?	LN146.1 58	LN150	LN158.1	LN158.2	LN163.1 whole	163.1 24h	LN159	LN7.2 56	LN20 71	LN21 52	LN22 45	LN25 76	LN26 69	LN29 48	LN32 82	LN37 40	LN38 53
AS01	1.51	7.005	76.31	1.09		31.495	3.09	9.3165	15.4855		33.65		43.3295				19.8825	30.635	41.8935	21.714	13.5375	18.567	7.0095	27.881	8.1875	16.7545	12.057			26.5485	43.7	27.55	24.6165							11.38	15.445	370.19	12.345		116.96	10.635	21.3115	20.6175
MPL	1.51		76.31	1.09	2167.61			9.3165								17.9855																	24.6165							369.76		11.41	6.56	30.1385			10.7205
QS-21																																	24.6165	3.818	25.225	28.085	32.4105	25.734	171.055
R848							3.805			21.245			20	18.47	33.365			30.635	41.8935									3.7095	28.6965		43.7	27.55	24.6165													173.765			458.725
P2C									18.77	21.245	34.595	15.25	20			17.9855	11.295	30.635																														33.53	30.73
IL-6 Expression
Adjuvant	Mock																																							Treatment
Donor number	LN 7.2	LN20	LN21	LN22	LN26	LN28	LN29.1	LN29.3	LN32	LN37	LN38	LN39	LN40	LN42	LN44	LN47	LN48	LN50	LN69	LN70	LN90	LN91	LN92	LN95	LN97	LN107	LN119	LN128	LN137 46	LN141 60	LN143.1 15h 70	LN144.2 14h ?	LN146.1 58	LN150	LN158.1	LN158.2	LN163.1 whole	163.1 24h	LN159	LN 7.2	LN20	LN21	LN22	LN26	LN28	LN29.1	LN29.3	LN32	LN37
AS01	134.493	208.03	372.398	209.104	241.911		175.692		27.251	44.2767		131.675		105.55				79.2224		100.23	45.1752	71.9374	63.6859	141.593	62.4237	14.9437	96.1044	150.125		59.7559	86.9392	143.033	37.2039							789.512	535.307	155.013	449.75	563.067		535.307		54.1158	63.0731
MPL	134.493		372.398	209.104					27.251								28.2674																37.2039							1207.33		97.8052	38.4327					13.8765
QS-21																																	37203.9	0	214311	42625.7	139210	166553	54316.5
R848						202.989		424.015			156.614			105.55	97.1555	318.343			141.316	100.23									135.152		86.9392	143.033	37.2039												1451.05		531.035
P2C										44.2767	156.614	131.675	90.2265	105.55			28.2674	79.2224	141.316																														144.19
IL-8 Expression
Adjuvant	Mock																																Treatment
Donor number	LN 7.2	LN20	LN21	LN22	LN26	LN28	LN29	LN32	LN37	LN38	LN39	LN40	LN42	LN44	LN47	LN48	LN50	LN69	LN70	LN90	LN91	LN92	LN95	LN97	LN107	LN119	LN128	LN137 46	LN141 60	LN143.1 15h 70	LN144.2 14h ?	LN146.1 58	LN150	LN158.1	LN158.2	LN163.1 whole	163.1 24h	LN159	LN 7.2		LN20	LN21	LN22	LN26	LN28	LN29	LN32	LN37	LN38
AS01	14.1648	16.4112	15.4363	7.9987	27.0036		12.0027	1.51811	1.66814		5.44972		5.34443				3.27319		8.59334	1.85798	3.7468	3.02247	8.48182	4.47808	0.94123	3.35756	14.2059		6.06637	3.40903	18.1957	2.36945							31.6432		27.5871	14.0602	13.5398	41.358		14.2697	2.09337	2.61942
MPL	14.1648		15.4363	7.9987				1.51811								0.91649																2.36945							48.1373			16.7407	10.2928				3.70181
QS-21																																2369.45	0	13629.9	5843.93	23432.8	35587.6	25050.5
R848						28.1059	21.772			7.5978			5.34443	6.17716	25.0356			10.0436	8.59334									12.5048		3.40903	18.1957	2.36945													39.6887	17.1838			12.3076
P2C									1.66814	7.5978	5.44972	5.13264	5.34443			0.91649	3.27319	10.0436																														12.0027	5.13264
[truncated: 29 more columns]

## Sheet: Fig 4B
Figure 4B	Frequency of CD14+ Macs as a % of all HLA-DR+ cells
CD14+ Macs
Donor number	Mock	AS01
LN7.2	0.37	0.76
LN20	4.94	5.47
LN21	2.67	2.26
LN22	5.1	2.12
LN23	8.07	6.72
LN26	4.57	3.2
LN29	6.66	4.32
LN69	7.85	4.77
LN70	33.2	14.8
LN78	9.3	5.73
LN90	9.19	4.74
LN91	10.6	2.94
LN92	0.81	7.3
LN95	2.46	0.55
LN97	11.3	4.43
LN107	6.3	1.37
LN119	9.11	12.9
LN140	11.7	11
LN141.1	3.48	1.39
LN150	0.044	0.021
LN152.2	3.68	0.41
LN153	0.55	0.52
LN154	7.11	7.39
LN158.2	2.47	0.13
LN158.3	3.82	0.1
LN159	17.2	5.65
LN160	0.43	3.96
LN163.1	3.26	3.5
LN163.2	1.07	1.92
LN165	4.35	3.67

## Sheet: Fig 4C
Figure 4C	Fold change calculated using cytokine conc raw data listed in Fig 4A and % frequency raw data listed in Fig 4B
Correlation between freq Macs and IL-18 induction in AS01 treated in situ samples
Donor number	Fold change IL-18 conc	ln(fold change IL-18)	Fold change Mac freq of DR+ cells	ln(fold change Mac freq)
LN7.2	0.690501	-0.370338	2.05405	0.719815
LN20	1.24142	0.216255	1.10729	0.101913
LN21	1.60244	0.471526	0.846442	-0.166714
LN22	15.6504	2.7505	0.415686	-0.877825
LN23	0.830415	-0.18583	0.832714	-0.183065
LN26	0.745006	-0.294363	0.700219	-0.356362
LN29	3.03499	1.11021	0.648649	-0.432864
LN69	1.20911	0.189885	0.607643	-0.498168
LN70	3.65212	1.29531	0.445783	-0.807923
LN78	1.49608	0.402847	0.616129	-0.484299
LN90	2.48427	0.90998	0.515778	-0.662079
LN91	5.56688	1.71683	0.277358	-1.28245
LN92	0.584676	-0.536697	9.01235	2.1986
LN95	6.95861	1.93998	0.223577	-1.498
LN97	1.11153	0.105735	0.392035	-0.936404

[truncated: 24 more sheets: Fig 5B, Fig 6A, Fig 6B, Fig 7A, Fig 7B, Fig 7C, Fig 8, Fig S1, Fig S2A, Fig S2B, Fig S2C, Fig S2D, Fig S2E, Fig S3B, Fig S3C, Fig S3D, Fig S4A, Fig S4B, Fig S5A, Fig S5B …]
